# Supplementary material for: A Mixed Methods Service Evaluation of a Peer-Supported Breakfast Group in Adult Inpatient Burn Rehabilitation
Source: Eur Burn J. 2026 Jul 17;7(3):40. doi: 10.3390/ebj7030040 (PMC13397859; doi:10.3390/ebj7030040)
Supplement: Supplementary file 1 [file ebj-07-00040-s001.zip]

Archive with 1 entries (1 files):
- ebj-4380625-supplementary.pdf
